# Supplementary material for: Historical Pandemic and Contemporary Influenza A Viruses Reveal PB2 M631L as a Convergent Adaptation to Human ANP32
Source: Microorganisms. 2026 Apr 11;14(4):859. doi: 10.3390/microorganisms14040859 (PMC13118919; doi:10.3390/microorganisms14040859)
Supplement: Supplementary file 1 [file microorganisms-14-00859-s001.zip]

Archive with 5 entries (5 files):
- File S1 - primary data and statistical analysis.xlsx
- Supplementary Figure S1 - PB2 alignment.pdf
- Supplementary Figure S2 - H5N1 polymerase sequences.pdf
- Supplementary Table S1 - Primers.pdf
- Supplementary Table S2 - PB2 amino acid frequencies.pdf
