# Supplementary material for: Historical Pandemic and Contemporary Influenza A Viruses Reveal PB2 M631L as a Convergent Adaptation to Human ANP32
Source: Microorganisms. 2026 Apr 11;14(4):859. doi: 10.3390/microorganisms14040859 (PMC13118919; doi:10.3390/microorganisms14040859)
Supplement: Supplementary file 1 [file microorganisms-14-00859-s001.zip › File S1 - primary data and statistical analysis.xlsx]

## Sheet: Figure 1C
Figure 1C
Raw data
(polymerase activity relative to BM wt with huANP32A)
												these data are not shown in the Figure
		wt		PB2 I4M		PB2 A108T		PB2 V539I		PB2 M631L		PB2 K627E		PB2 M631L / K627E		PB1 K54R		PB1 N694S		PA K158R		PA A337S		PA T570I		NP I61L		wt - PB1		wt - ANP32
huANP32A		technical replicate		technical replicate		technical replicate		technical replicate		technical replicate		technical replicate		technical replicate		technical replicate		technical replicate		technical replicate		technical replicate		technical replicate		technical replicate		technical replicate		technical replicate
		1	2	1	2	1	2	1	2	1	2	1	2	1	2	1	2	1	2	1	2	1	2	1	2	1	2	1	2	1	2
biological replicate	1	101.4	98.6	76.6	78.7	112.5	111.4	87.4	80.7	223.8	202.7	3.3	4.3	30.7	29.9	58.5	56.5	67.4	66.7	80.8	76	85.2	87.7	41.2	37.3	115.5	122.9	0	0	10.2	9.6
	2	99.96	100.04	97.13	95.52	130.69	131.91	115.44	122.1	251.64	256.18	3.15	3.34	26.88	27.24	99.84	104.32	62.51	61.07	119.42	121.86	114.28	114.85	57.56	61.38	219.99	207.86	0.07	0.07	11.93	11.14
	3	102.6	97.4	90.5	87.5			88.2	87			4.3	4	22	22.3	75.6	74	51.4	51.1	111.7	110.6	92.8	95.8	49.3	48.2			0.1	0.1	14.4	14.2
	4	108.184	91.8156	98.9	77.1	136.8	156.9	100.2	101.2	255.1	271.9	2.1	6.3	18.5	22.1	62.7	83.2	56.8	53.3	54.9	63.4	74	77.4	31.7	32	106.1	135.7	0.1	0.1	6.7	5.8
	5	115.764	84.2362							239.836	205.483	1.07468	0.8846	30.8733	25.2659
	6	97.7428	102.257							222.305	163.804	1.43386	0.99796	27.3465	19.856
	7	101.403	98.5972							246.544	239.948	0.90524	1.21091	17.4348	18.2459
	8	101.997	98.9913									0.7446	0.92926	23.9643	21.385
	9	97.8223	101.077									1.01854	0.53048	30.588	24.7719
	10											1.91944	0.80037	21.1999	21.6442
huANP32B		wt		PB2 I4M		PB2 A108T		PB2 V539I		PB2 M631L		PB2 K627E		PB2 M631L / K627E		PB1 K54R		PB1 N694S		PA K158R		PA A337S		PA T570I		NP I61L		wt - PB1		wt -ANP32
		technical replicate		technical replicate		technical replicate		technical replicate		technical replicate		technical replicate		technical replicate		technical replicate		technical replicate		technical replicate		technical replicate		technical replicate		technical replicate		technical replicate		technical replicate
		1	2	1	2	1	2	1	2	1	2	1	2	1	2	1	2	1	2	1	2	1	2	1	2	1	2	1	2	1	2
biological replicate	1	65	65.7	49.6	46.6	55.4	64.2	52.9	51.4	94.2	92.9	0.8	0.9	5	4.3	49	39.8	42.5	42.3	52.1	55.5	54	54.5	30	29.2	63.4	70	0	0	3.2	3.3
	2	98.9	101.1	97.2	101	130.7	137.1	106.9	110	173.9	178	1.4	1.4	6.2	6.7	107.3	104.7	71.6	68.5	114.3	118.6	107.5	111.8	68.9	70.2	176.5	180.1	1.5	1.6	7.7	7.2
	3	100.9	99.1	86.7	81	106.9	107.7	87.5	91.6	114.1	123.8	1.2	1.3	6.2	6.7	80.8	77.1	67.6	67.3	102	97.8	85.3	90.4	68.9	68.4	95.1	91.3	0.1	0.1	8	8
	4			80.3	73.7	119.8	124.1	72.3	110.3	146.8	156.7	4	2.2	8.4	9.7	74.3	45.1	43.4	45.2	49.6	51.4	62.4	60.4	35.2	29.3			0	0.1	5.6	2.8
	5	86.6475	85.3191							127.653	133.39
	6	78.7534	60.3924							225.085	194.565
	7	134.46	133.228							249.569	217.546
chANP32A		wt		PB2 I4M		PB2 A108T		PB2 V539I		PB2 M631L		PB2 K627E		PB2 M631L / K627E		PB1 K54R		PB1 N694S		PA K158R		PA A337S		PA T570I		NP I61L		wt - PB1		wt -ANP32
		technical replicate		technical replicate		technical replicate		technical replicate		technical replicate		technical replicate		technical replicate		technical replicate		technical replicate		technical replicate		technical replicate		technical replicate		technical replicate		technical replicate		technical replicate
		1	2	1	2	1	2	1	2	1	2	1	2	1	2	1	2	1	2	1	2	1	2	1	2	1	2	1	2	1	2
biological replicate	1	95.6	104.4	95.5	97.6	101.5	106	81	83.7	130.2	147.8	64.4	66.1	110.2	107	80.9	81.3	79	81.7	112.7	109	87.5	86.2	52.8	49.8	114.6	116	0	0	5.6	6
	2	96.7	103.3	101.9	103.9	131.1	135.1	98.7	104.7	136.8	142.8	98.5	96.2	114.2	117	102.9	97.4	73.5	74.1	112.4	111.6	94.1	98.7	76.6	75.9	132.7	139.7	0.3	0.2	9.1	9.4
	3	98.7	101.3	89.8	89.6	94.8	93.4	89.1	84	74.8	81.6	76.4	72.8	74	75	77.8	73.6	75	77.7	93.1	85.5	82.9	85	48.5	42.5	146.3	122.1	0	0	8.9	8.7
Statistical Analysis
Nested ANOVA
tabular results
Table Analyzed				hu ANP32A			hu ANP32B			chic ANP32A
Data sets analyzed
Nested one-way ANOVA
P value				<0,0001			<0,0001			<0,0001
P value summary				****			****			****
Significantly different (P < 0.05)?				Yes			Yes			Yes
F, DFn, Dfd				40,96, 14, 41			11,28, 14, 43			8,257, 14, 39
Random effects				SD	Variance		SD	Variance		SD	Variance
Variation within subcolumns				5.596	31.32		5.188	26.91		4.379	19.18
Variation among subcolumn means				17.91	320.8		24.9	620		26.8	718.3
Do the subcolumns differ (within each column)?
Chi-square, df	94,22, 1						140,0, 1			154,7, 1
P value	<0,0001						<0,0001			<0,0001
P value summary	****						****			****
Is there significant difference between subcolumns (P < 0.05)?	Yes						Yes			Yes
Data analyzed
Number of treatments (columns)	15						15			15
Number of subjects (subcolumns)	56						58			54
Total number of values	112						116			108
multiple comparisons
Compare column means (main column effect)
Number of families	1
Number of comparisons per family	14
Alpha	0.05
hu ANP32A														hu ANP32B										chic ANP32A
Dunnett's multiple comparisons test			Mean diff,	95,00% CI of diff,	Below threshold?	Summary	Adjusted P Value							Mean diff,	95,00% CI of diff,	Below threshold?	Summary	Adjusted P Value						Mean diff,	95,00% CI of diff,	Below threshold?	Summary	Adjusted P Value
BMwt vs. PB2 I4M			12.26	-28,55 to 53,06	No	ns	0.9797							11.44	-44,31 to 67,19	No	ns	0.9993						3.713	-56,58 to 64,01	No	ns	>0,9999
BMwt vs. PB2 A108T			-30.03	-73,66 to 13,59	No	ns	0.3175							-17.29	-73,04 to 38,46	No	ns	0.9736						-24.29	-84,58 to 36,01	No	ns	0.8739
BMwt vs. PB2 V539I			2.22	-38,58 to 43,02	No	ns	>0,9999							3.088	-52,66 to 58,84	No	ns	>0,9999						-0.9375	-61,23 to 59,36	No	ns	>0,9999
BMwt vs. PB2 M631L			-143.6	-187,2 to -99,93	Yes	****	<0,0001							-46.6	-102,3 to 9,149	No	ns	0.1428						-46.31	-106,6 to 13,98	No	ns	0.2107
BMwt vs. PB2 K627E			96.15	55,35 to 137,0	Yes	****	<0,0001							86.8	31,05 to 142,5	Yes	***	0.0006						8.438	-51,86 to 68,73	No	ns	>0,9999
BMwt vs. PB2 M631L / K627E			75.05	34,24 to 115,9	Yes	****	<0,0001							81.8	26,05 to 137,5	Yes	**	0.0012						-23.51	-83,81 to 36,78	No	ns	0.8935
BMwt vs. PB1 K54R			23.17	-17,64 to 63,97	No	ns	0.5394							16.19	-39,56 to 71,94	No	ns	0.9839						13.53	-46,77 to 73,82	No	ns	0.9984
BMwt vs. PB1 N694S			41.22	0,4105 to 82,02	Yes	*	0.0466							32.4	-23,35 to 88,15	No	ns	0.5093						27.6	-32,69 to 87,89	No	ns	0.7743
BMwt vs. PA K158R			7.665	-33,14 to 48,47	No	ns	0.9997							8.288	-47,46 to 64,04	No	ns	>0,9999						-4.05	-68,51 to 60,41	No	ns	>0,9999
BMwt vs. PA A337S			7.246	-33,56 to 48,05	No	ns	0.9999							10.16	-45,59 to 65,91	No	ns	0.9998						10.93	-53,52 to 75,39	No	ns	>0,9999
BMwt vs. PA T570I			55.17	14,37 to 95,97	Yes	**	0.0033							38.44	-17,31 to 94,19	No	ns	0.3148						42.32	-22,14 to 106,8	No	ns	0.3711
BMwt vs. NP I61L (=MU)			-51.34	-94,96 to -7,720	Yes	*	0.0137							-24.28	-83,88 to 35,31	No	ns	0.8622						-28.57	-93,02 to 35,89	No	ns	0.8028
BMwt vs. BM - PB1			99.93	59,13 to 140,7	Yes	****	<0,0001							88.03	32,28 to 143,8	Yes	***	0.0005						99.92	35,46 to 164,4	Yes	***	0.0006
BMwt vs. BMwt -ANP			89.5	48,70 to 130,3	Yes	****	<0,0001							82.73	26,98 to 138,5	Yes	**	0.0011						93.06	32,77 to 153,4	Yes	***	0.0007
Test details			Mean 1	Mean 2	Mean diff,	SE of diff,	N1	N2	q	DF				Mean 1	Mean 2	Mean diff,	SE of diff,	N1	N2	q	DF			Mean 1	Mean 2	Mean diff,	SE of diff,	N1	N2	q	DF
BMwt vs. PB2 I4M			100	87.74	12.26	14.01	6	8	0.8749	41				88.45	77.01	11.44	19.22	6	8	0.595	43			100	96.29	3.713	20.61	6	8	0.1802	39
BMwt vs. PB2 A108T			100	130	-30.03	14.98	6	6	2.005	41				88.45	105.7	-17.29	19.22	6	8	0.8993	43			100	124.3	-24.29	20.61	6	8	1.179	39
BMwt vs. PB2 V539I			100	97.78	2.22	14.01	6	8	0.1585	41				88.45	85.36	3.088	19.22	6	8	0.1606	43			100	100.9	-0.9375	20.61	6	8	0.0455	39
BMwt vs. PB2 M631L			100	243.6	-143.6	14.98	6	6	9.585	41				88.45	135.1	-46.6	19.22	6	8	2.424	43			100	146.3	-46.31	20.61	6	8	2.248	39
BMwt vs. PB2 K627E			100	3.849	96.15	14.01	6	8	6.864	41				88.45	1.65	86.8	19.22	6	8	4.515	43			100	91.56	8.438	20.61	6	8	0.4095	39
BMwt vs. PB2 M631L / K627E			100	24.95	75.05	14.01	6	8	5.357	41				88.45	6.65	81.8	19.22	6	8	4.255	43			100	123.5	-23.51	20.61	6	8	1.141	39
BMwt vs. PB1 K54R			100	76.83	23.17	14.01	6	8	1.654	41				88.45	72.26	16.19	19.22	6	8	0.8421	43			100	86.48	13.53	20.61	6	8	0.6564	39
BMwt vs. PB1 N694S			100	58.79	41.22	14.01	6	8	2.942	41				88.45	56.05	32.4	19.22	6	8	1.685	43			100	72.4	27.6	20.61	6	8	1.339	39
BMwt vs. PA K158R			100	92.34	7.665	14.01	6	8	0.5471	41				88.45	80.16	8.288	19.22	6	8	0.4311	43			100	104.1	-4.05	22.03	6	6	0.1839	39
BMwt vs. PA A337S			100	92.75	7.246	14.01	6	8	0.5173	41				88.45	78.29	10.16	19.22	6	8	0.5287	43			100	89.07	10.93	22.03	6	6	0.4963	39
BMwt vs. PA T570I			100	44.83	55.17	14.01	6	8	3.938	41				88.45	50.01	38.44	19.22	6	8	2	43			100	57.68	42.32	22.03	6	6	1.921	39
BMwt vs. NP I61L (=MU)			100	151.3	-51.34	14.98	6	6	3.428	41				88.45	112.7	-24.28	20.55	6	6	1.182	43			100	128.6	-28.57	22.03	6	6	1.297	39
BMwt vs. BM - PB1			100	0.0675	99.93	14.01	6	8	7.133	41				88.45	0.425	88.03	19.22	6	8	4.579	43			100	0.08333	99.92	22.03	6	6	4.536	39
BMwt vs. BMwt -ANP			100	10.5	89.5	14.01	6	8	6.389	41				88.45	5.725	82.73	19.22	6	8	4.303	43			100	6.938	93.06	20.61	6	8	4.516	39

## Sheet: Figure 2A
Figure 2A
Raw data
(polymerase activity relative to BM wt with huANP32A)
		Brevig Mission										Munich-162
huANP32A		technical replicate		technical replicate		technical replicate		technical replicate		technical replicate		technical replicate		technical replicate		technical replicate		technical replicate		technical replicate
		1	2	1	2	1	2	1	2	1	2	1	2	1	2	1	2	1	2	1	2
biological replicate	1	wt		-PB2		K627E		M631L		K627E/M631L		wt		-PB2		K627E		L631M		K627E/L631M
	2	101.4	98.6	0.10235	0.24125	3.3	4.3	223.8	202.7	30.7	29.9	154.001	123.661	0.09504	0.08042	4.26216	3.69924	48.3606	46.8253	0.43133	0.35823
	3	99.96	100.04	0.16633	0.11471	3.15	3.34	251.64	256.18	26.88	27.24	143.282	98.6665	0.12618	0.0975	3.59038	2.6555	51.6073	38.3413	0.52192	0.3556
	4	102.6	97.4	0.12932	0.14108	4.3	4			22	22.3	117.012	103.786	0.12932	0.14108	1.92805	1.5636	27.557	27.1455	0.32918	0.31742
	5	108.184	91.8156			2.1	6.3	255.1	271.9	18.5	22.1	109.313	106.091			3.09159	2.56739			0.39315	0.33954
	6	115.764	84.2362			1.07468	0.8846	239.836	205.483	30.8733	25.2659	228.169	131.624			1.83019	3.60085			0.87531	0.43403
	7	97.7428	102.257			1.43386	0.99796	222.305	163.804	27.3465	19.856	174.488	127.294			2.17766	1.84767			0.29265	0.18732
	8	101.403	98.5972			0.90524	1.21091	246.544	239.948	17.4348	18.2459
	9	101.997	98.9913			0.7446	0.92926			23.9643	21.385
	10	97.8223	101.077			1.01854	0.53048			30.588	24.7719
	11					1.91944	0.80037			21.1999	21.6442
huANP32B		technical replicate		technical replicate		technical replicate		technical replicate		technical replicate		technical replicate		technical replicate		technical replicate		technical replicate		technical replicate
		1	2	1	2	1	2	1	2	1	2	1	2	1	2	1	2	1	2	1	2
biological replicate	1	86.6475	85.3191	0.938594	0.928535	127.653	133.39	11.3763	10.6736	0.0625216	0.0668953	103.034	93.112	5.18816	4.82739	69.9232	70.8462	0.276813	0.262608	0.0265551	0.0223782
	2	78.7534	60.3924	1.50197	0.58549	225.085	194.565	8.87265	7.88512	0.00938227	0.0098593	83.5699	93.177	0.576539	2.81086	70.6645	65.3755	0.102192	0.0618039	0.0142219	0.105796
	3	134.46	133.228	0.703723	0.639138	249.569	217.546	10.1291	10.2809	0.0807568	0.0493818	105.63	97.2067	1.75036	2.16855	59.567	55.4981	0.133157	0.103603	0.0412044	0.0433394
chANP32A		255.679	221.143	0.38747	0.28512	196.425	177.651	353.058	275.878	332.281	311.555	194.334	183.646	0.10966	0.26319	119.575	110.626	82.6918	83.2328	47.7757	42.8556
		208.563	143.948	0.21795	0.1778	150.933	114.622	259.425	209.813	225.402	174.913	137.174	106.49	0.16633	0.49898	113.877	85.6528	75.4897	57.6525	52.5766	38.2954
		174.206	179.085	0.15283	0.19986	107.618	105.49	292.77	299.306	213.684	239.995	100.2	97.8956	0.15283	0.32918	80.0376	89.7131	42.0762	54.1265	29.4733	33.2942
Statistical Analysis
Nested t test					huANP32A		huANP32A		huANP32B		huANP32B		chANP32A		chANP32A		huANP32A		huANP32A		huANP32B		huANP32B		chANP32A		chANP32A
					BM M631L		BM K627E/M631L		BM M631L		BM K627E/M631L		BM M631L		BM K627E/M631L		MU L631M		MU K627E/L631M		MU L631M		MU K627E/L631M		MU L631M		MU K627E/L631M
					vs,		vs,		vs,		vs,		vs,		vs,		vs,		vs,		vs,		vs,		vs,		vs,
					BM wt		BM K627E		BM wt		BM K627E		BM wt		BM K627E		MU wt		MU K627E		MU wt		MU K627E		MU wt		MU K627E
P value					<0,0001		<0,0001		0.0608		0.0003		0.0562		0.0705		0.0009		<0,0001		0.0053		0.0624		0.07		0.0039
P value summary					****		****		ns		***		ns		ns		***		****		**		ns		ns		**
Significantly different (P < 0.05)?					Yes		Yes		No		Yes		No		No		Yes		Yes		Yes		No		No		Yes
One- or two-tailed P value?					Two-tailed		Two-tailed		Two-tailed		Two-tailed		Two-tailed		Two-tailed		Two-tailed		Two-tailed		Two-tailed		Two-tailed		Two-tailed		Two-tailed
t, df					t=12,55, df=7		t=14,18, df=10		t=2,589, df=4		t=11,38, df=4		t=2,663, df=4		t=2,449, df=4		t=5,559, df=7		t=7,018, df=10		t=5,512, df=4		t=2,564, df=4		t=2,455, df=4		t=5,984, df=4
F, DFn, Dfd					157,4, 1, 7		201,0, 1, 10		6,701, 1, 4		129,5, 1, 4		7,092, 1, 4		5,999, 1, 4		30,90, 1, 7		49,26, 1, 10		30,39, 1, 4		6,576, 1, 4		6,028, 1, 4		35,80, 1, 4
How big is the difference?
Mean of column D					219.7		23.55		191.3		9.87		281.7		249.6		39.97		0.403		65.31		0.1567		65.88		40.71
Mean of column A					99.99		1.037		96.47		0.8829		197.1		142.1		134.8		2.735		95.95		2.887		136.6		99.91
Difference between means (D - A) ± SEM					119,7 ± 9,538		22,51 ± 1,588		94,83 ± 36,64		8,987 ± 0,7898		84,60 ± 31,77		107,5 ± 43,90		-94,81 ± 17,05		-2,332 ± 0,3322		-30,64 ± 5,559		-2,730 ± 1,065		-70,74 ± 28,81		-59,20 ± 9,894
95% confidence interval					97,11 to 142,2		18,97 to 26,05		-6,883 to 196,6		6,794 to 11,18		-3,599 to 172,8		-14,37 to 229,4		-135,1 to -54,48		-3,072 to -1,591		-46,08 to -15,21		-5,686 to 0,2259		-150,7 to 9,254		-86,67 to -31,73
Random effects					SD	Variance	SD	Variance	SD	Variance	SD	Variance	SD	Variance	SD	Variance	SD	Variance	SD	Variance	SD	Variance	SD	Variance	SD	Variance	SD	Variance
Variation within subcolumns					18.19	330.9	2.334	5.447	13.94	194.2	0.4412	0.1947	33.98	1154	21.11	445.5	28.7	823.5	0.4603	0.2119	5.059	25.59	0.6646	0.4417	11.27	127.1	10.05	101.1
Variation among subcolumn means					4.064	16.52	2.2	4.839	43.77	1916	0.9156	0.8383	30.6	936.7	51.65	2668	13.04	170	0.4745	0.2251	5.793	33.56	1.216	1.48	34.38	1182	9.813	96.29
Do the subcolumns differ (within each column)?
Chi-square, df					0,01789, 1		2,812, 1		9,727, 1		5,865, 1		1,145, 1		7,309, 1		0,2374, 1		3,478, 1		2,025, 1		4,864, 1		9,428, 1		1,399, 1
P value					0.8936		0.0936		0.0018		0.0154		0.2845		0.0069		0.6261		0.0622		0.1547		0.0274		0.0021		0.2369
P value summary					ns		ns		**		*		ns		**		ns		ns		ns		*		**		ns
Is there significant difference between subcolumns (P < 0.05)?					No		No		Yes		Yes		No		Yes		No		No		No		Yes		Yes		No
Data analyzed
Number of treatments (columns)					2		2		2		2		2		2		2		2		2		2		2		2
Number of subjects (subcolumns)					9		12		6		6		6		6		9		12		6		6		6		6
Total number of values					18		24		12		12		12		12		18		24		12		12		12		12

## Sheet: Figure 2C
Figure 2C
Raw data		Flupol ANP32 binding, relative to BM wt binding to huANP32A
huANP32A
		Brevig Mission																		Munich-162
		wt			K627E			M631L			E627K/M631L			no PB1			no ANP32			MU wt			K627E			L631M			K627E/L631M			no PB1			no ANP32
		technical replicate			technical replicate			technical replicate			technical replicate			technical replicate			technical replicate			technical replicate			technical replicate			technical replicate			technical replicate			technical replicate			technical replicate
		1	2	3	1	2	3	1	2	3	1	2	3	1	2	3	1	2	3	1	2	3	1	2	3	1	2	3	1	2	3	1	2	3	1	2	3
biological replicate	1	23.2217	100.367	176.411	30.9556	106.764	170.244	115.528	278.59	505.168	60.717	189.915	245.988	0.108365	0.120588	0.159447	0.746334	0.329292	0.251575	719.663	990.311	952.558	501.911	651.303	657.699	355.67	500.279	498.371	198.917	308.885	307.885	1.69936	0.53161	0.924206	0.746334	0.329292	0.251575
	2	97.6673	89.9324	112.4	90.9622	90.3231	80.9016	167.983	183.279	203.193	61.8754	66.5116	68.9206	0.0443171	0.0415162	0.0348873	2.5797	3.8948	3.21564	351.591	367.787	371.531	232.866	267.238	253.042	135.102	144.952	149.652	82.9587	98.8614	96.5046	0.221866	0.133605	0.214552	2.5797	3.8948	3.21564
	3	99.9081	93.3029	106.789	90.2742	97.9137	84.3875	212.944	202.753	216.593	111.55	126.788	130.742	0.0201968	0.0215527	0.0204194	0.0485492	0.0675925	0.0666818	112.358	129.374	171.377	66.3866	101.328	99.7672	53.9066	75.7832	71.5223	26.7001	37.3516	46.143	0.152427	0.22004	0.26359	0.0485492	0.0675925	0.0666818
	4	67.906	90.7667	141.327	77.2246	90.2035	126.766	266.166	220.958	361.679	151.547	142.332	194.741	0.135255	0.539278	0.0828105	0.150343	0.208589	0.265677	487.438	504.573	561.575	317.577	346.582	444.202	233.169	289.649	293.515	186.688	155.8	199.502	0.051271	0.412551	0.173182	0.150343	0.208589	0.265677
huANP32B		wt			K627E			M631L			E627K/M631L			no PB1			no ANP32			MU wt			K627E			L631M			K627E/L631M			no PB1			no ANP32
		technical replicate			technical replicate			technical replicate			technical replicate			technical replicate			technical replicate			technical replicate			technical replicate			technical replicate			technical replicate			technical replicate			technical replicate
biological replicate	1	1	2	3	1	2	3	1	2	3	1	2	3	1	2	3	1	2	3	1	2	3	1	2	3	1	2	3	1	2	3	1	2	3	1	2	3
	2	80.7677	87.9684	77.6839	55.9982	80.7143	73.4926	82.073	99.3208	88.1003	30.4567	44.4843	39.4533	0.0334868	0.039431	0.0495455	2.5797	3.8948	3.21564	165.66	226.835	221.182	152.183	157.404	151.353	103.512	113.108	118.35	87.1005	79.6221	84.5128	0.162206	0.278382	0.291298	2.5797	3.8948	3.21564
	3	71.1001	73.3653	69.4138	86.7003	88.9329	96.3696	111.412	113.557	103.886	74.2806	77.8014	77.948	0.0272191	0.0308416	0.0231312	0.0485492	0.0675925	0.0666818	85.8989	75.9967	113.006	54.8539	66.7897	65.2141	69.3029	61.3206	50.3411	39.6491	41.2387	37.0785	0.13134	0.120675	0.0896106	0.0485492	0.0675925	0.0666818
	4	86.8552	54.0815	24.8729	129.41	84.8413	134.9	243.276	132.423	232.713	166.657	85.0635	173.9	0.012261	0.0127791	0.0157378	0.125304	0.170077	0.148536	191.052	151.43	163.842	120.942	122.568	111.765	140.106	138.249	111.509	124.702	112.993	128.932	0.134468	0.265701	0.163503	0.125304	0.170077	0.148536
	5	47.9876	59.121	79.9446	67.5546	79.052	92.9825	103.278	109.904	96.8117	86.3665	72.1216	107.535	0.0358034	0.0667559	0.70319	0.150343	0.208589	0.265677	211.989	241.937	316.986	158.117	148.012	191.867	133.145	125.541	140.523	80.6434	95.8256	107.836	0.0443141	0.0379268	0.0584352	0.150343	0.208589	0.265677
		wt			K627E			M631L			E627K/M631L			no PB1			no ANP32			MU wt			K627E			L631M			K627E/L631M			no PB1			no ANP32
chANP32A		technical replicate			technical replicate			technical replicate			technical replicate			technical replicate			technical replicate			technical replicate			technical replicate			technical replicate			technical replicate			technical replicate			technical replicate
		1	2	3	1	2	3	1	2	3	1	2	3	1	2	3	1	2	3	1	2	3	1	2	3	1	2	3	1	2	3	1	2	3	1	2	3
biological replicate	1	605.6	571.993	406.488	383.792	359.652	344.797	588.202	535.256	522.426	265.181	239.608	279.909	0.0422008	0.0498879	0.0453441	2.5797	3.8948	3.21564	1116.34	1136.92	1290.92	1267.62	1210.75	1237.98	822.446	799.925	789.231	519.24	512.358	482.574	0.0962901	0.807574	1.15396	2.5797	3.8948	3.21564
	2	393.964	476.686	489.863	444.109	379.784	434.983	775.07	753.999	780.796	526.707	525.821	511.787	0.0231312	0.0224634	0.0240419	0.0485492	0.0675925	0.0666818	388.662	342.23	368.508	378.688	330.289	368.62	274.407	309.707	253.222	196.912	176.276	196.17	0.406506	0.282876	0.21664	0.0485492	0.0675925	0.0666818
	3	141.959	125.278	96.078	681.915	602.809	526.891	1272.56	961.317	1132.33	826.105	774.557	786.896	0.0165207	0.0167739	0.0161292	0.125304	0.170077	0.148536	785.685	642.665	589.197	876.766	879.499	828.389	722.326	732.962	612.454	660.809	668.244	588.507	0.392167	0.759686	0.256157	0.125304	0.170077	0.148536
	4	760.04	573.298	614.962	629.844	626.601	671.453	1039	922.783	925.991	982.415	882.83	791.208	0.0456606	0.0545683	0.167572	0.150343	0.208589	0.265677	1294.57	1695.01	1427.68	1459.96	1552.8	1207.25	1191.68	1155.55	1025.77	1035.19	852.526	813.52	0.0503043	0.233551	0.395702	0.150343	0.208589	0.265677
Statistical Analysis
Nested t test					huANP32A		huANP32A		huANP32B		huANP32B		chANP32A		chANP32A		huANP32A		huANP32A		huANP32B		huANP32B		chANP32A		chANP32A
					BM M631L		BM K627E/M631L		BM M631L		BM K627E/M631L		BM M631L		BM K627E/M631L		MU L631M		MU K627E/L631M		MU L631M		MU K627E/L631M		MU L631M		MU K627E/L631M
					vs,		vs,		vs,		vs,		vs,		vs,		vs,		vs,		vs,		vs,		vs,		vs,
					BM wt		BM K627E		BM wt		BM K627E		BM wt		BM K627E		MU wt		MU K627E		MU wt		MU K627E		MU wt		MU K627E
Nested t test
P value					0.0294		0.1954		0.0018		0.5944		0.0002		0.2068		0.0012		0.0015		0.0036		0.0172		0.2325		0.0108
P value summary					*		ns		**		ns		***		ns		**		**		**		*		ns		*
Significantly different (P < 0.05)?					Yes		No		Yes		No		Yes		No		Yes		Yes		Yes		Yes		No		Yes
One- or two-tailed P value?					Two-tailed		Two-tailed		Two-tailed		Two-tailed		Two-tailed		Two-tailed		Two-tailed		Two-tailed		Two-tailed		Two-tailed		Two-tailed		Two-tailed
t, df					t=3,321, df=4		t=1,553, df=4		t=3,458, df=28		t=0,5777, df=4		t=4,480, df=22		t=1,301, df=22		t=3,722, df=22		t=3,615, df=22		t=3,253, df=22		t=2,578, df=22		t=1,228, df=22		t=2,786, df=22
F, DFn, Dfd					11,03, 1, 4		2,412, 1, 4		11,96, 1, 28		0,3337, 1, 4		20,07, 1, 22		1,692, 1, 22		13,85, 1, 22		13,07, 1, 22		10,58, 1, 22		6,644, 1, 22		1,507, 1, 22		7,762, 1, 22
How big is the difference?
Mean of column C					244.6		129.3		132.5		84.08		850.8		616.1		172.6		117.8		108.8		85.01		724.1		558.5
Mean of column A					100		94.74		73.13		92.12		438		507.2		352.1		254.2		180.5		125.1		923.2		966.6
Difference between means (C - A) ± SEM					144,6 ± 43,54		34,56 ± 22,25		59,41 ± 17,18		-8,039 ± 13,92		412,8 ± 92,15		108,9 ± 83,69		-179,5 ± 48,23		-136,4 ± 37,73		-71,73 ± 22,05		-40,08 ± 15,55		-199,1 ± 162,1		-408,0 ± 146,5
95% confidence interval					23,69 to 265,5		-27,23 to 96,35		24,22 to 94,60		-46,67 to 30,60		221,7 to 603,9		-64,69 to 282,4		-279,5 to -79,49		-214,6 to -58,13		-117,5 to -26,00		-72,32 to -7,833		-535,3 to 137,2		-711,8 to -104,3
Random effects					SD	Variance	SD	Variance	SD	Variance	SD	Variance	SD	Variance	SD	Variance	SD	Variance	SD	Variance	SD	Variance	SD	Variance	SD	Variance	SD	Variance
Variation within subcolumns					68.61	4708	46.63	2175	47.05	2213	36.24	1313	225.7	50946	205	42020	118.1	13955	92.41	8539	54.01	2917	38.09	1450	397.2	157731	358.7	128699
Variation among subcolumn means					40.82	1666	14.11	199.2	0	0	5.278	27.86	0	0	0	0	0	0	0	0	0	0	0	0	0	0	0	0
Do the subcolumns differ (within each column)?
Chi-square, df					1,511, 1		0,1702, 1				0,01785, 1
P value					0.2189		0.68				0.8937
P value summary					ns		ns				ns
Is there significant difference between subcolumns (P < 0.05)?					No		No		No		No		No		No		No		No		No		No		No		No
Data analyzed
Number of treatments (columns)					2		2		2		2		2		2		2		2		2		2		2		2
Number of subjects (subcolumns)					6		6		6		6		6		6		6		6		6		6		6		6
Total number of values					24		24		30		30		24		24		24		24		24		24		24		24

## Sheet: Figure 3C
Figure 3C
Raw data		human-adapted wt								de-adapted variant								controls
(polymerase activity relative to de-apted wt with huANP32A)
huANP32A		wt		E627K		M631L		double		non-adap		E627K non-adap		M631L non-adap		double non-adap		noPB2		wt no ANP
		technical replicate		technical replicate		technical replicate		technical replicate		technical replicate		technical replicate		technical replicate		technical replicate		technical replicate		technical replicate
		1	2	1	2	1	2	1	2	1	2	1	2	1	2	1	2	1	2	1	2
biological replicate	1	101.302	98.6983	221.059	199.689	230.156	218.732	282.65	243.448	17.7397	17.0072	169.122	146.691	85.3266	92.2739	201.616	131.897	0.218609	0.094728
	2	120.261	79.7392	418.458	336.234	450.981	325.886	583.989	615.851	4.06754	2.2795	157.092	194.61	114.486	91.4911	488.982	287.339	0.112253	0.119282
	3	108.835	91.1654	289.237	326.718	306.884	514.226	637.627	487.56	11.9261	18.9437	282.627	273.658	62.4256	133.202	373.033	384.496	0.169768	0.177531	0.286749	0.310221
	4	100.535	99.4653	293.613	284.33	348.784	373.693	508.213	478.626	14.3772	14.4614	222.508	224.821	139.934	120.075	535.061	456.79	0.241937	0.216873	0.311474	0.297115
huANP32B
		wt		E627K		M631L		double		non-adap		E627K non-adap		M631L non-adap		double non-adap		noPB2		wt no ANP
		technical replicate		technical replicate		technical replicate		technical replicate		technical replicate		technical replicate		technical replicate		technical replicate		technical replicate		technical replicate
		1	2	1	2	1	2	1	2	1	2	1	2	1	2	1	2	1	2	1	2
biological replicate	1	143.632	56.3679	128.326	126.612	211.499	175.649	105.331	102.154	6.97299	0.503217	87.3734	71.584	60.9851	44.8312	140.252	131.186	0.0668983	1.37819	0.286749	0.310221
	2	82.9459	119.403	280.154	420.19	419.959	303.052	408.393	229.413	11.8509	4.80074	345	183.619	69.5866	38.1493	383.846	307.614	2.77155	0.163602	0.311474	0.297115
	3	108.951	86.9968	205.303	213.249	288.971	287.478	329.292	305.036	5.4955	8.73468	259.931	284.478	63.4762	97.8272	375.818	289.807	0.261847	2.23954
chANP32A		wt		E627K		M631L		double		non-adap		E627K non-adap		M631L non-adap		double non-adap		noPB2		wt no ANP
		technical replicate		technical replicate		technical replicate		technical replicate		technical replicate		technical replicate		technical replicate		technical replicate		technical replicate		technical replicate
		1	2	1	2	1	2	1	2	1	2	1	2	1	2	1	2	1	2	1	2
biological replicate	1	95.9067	104.093	79.2865	82.6099	163.71	129.687	129.361	128.527	84.9812	77.6799	106.206	92.4293	103.261	137.559	132.592	122.515	0.083322	0.294247	0.286749	0.310221
	2	114.55	85.45	16.3553	26.0701	42.9345	80.6376	99.2819	49.7454	10.8777	27.6611	36.2505	9.35544	70.7402	49.7209	73.1128	73.6082	0.0223134	0.0316332	0.311474	0.297115
	3	132.229	100.348	143.089	107.413	448.686	364.093	356.764	303.765	120.873	105.576	147.114	175.381	275.758	257.131	302.145	287.345	1.66853	0.295213
	4	106.402	107.672	86.1444	102.027	215.374	234.873	230.134	246.875	54.8365	48.8549	100.529	96.6877	170.309	158.416	165.03	159.178	0.261273	0.251544
					huANP32A								huANP32B								chANP32A
Statistical Analysis
Nested t test					M631L		double		M631L		double		M631L		double		M631L		double		M631L		double		M631L		double
					vs,		vs,		vs,		vs,		vs,		vs,		vs,		vs,		vs,		vs,		vs,		vs,
					wt		E627K		wt		E627K		wt		E627K		wt		E627K		wt		E627K		wt		E627K
Nested t test
P value					0.0011		0.0689		<0,0001		0.0914		0.0048		0.7758		0.0014		0.4303		0.2066		0.1146		0.1211		0.2565
P value summary					**		ns		****		ns		**		ns		**		ns		ns		ns		ns		ns
Significantly different (P < 0.05)?					Yes		No		Yes		No		Yes		No		Yes		No		No		No		No		No
One- or two-tailed P value?					Two-tailed		Two-tailed		Two-tailed		Two-tailed		Two-tailed		Two-tailed		Two-tailed		Two-tailed		Two-tailed		Two-tailed		Two-tailed		Two-tailed
t, df					t=5,888, df=6		t=2,213, df=6		t=8,161, df=12		t=2,008, df=6		t=4,354, df=6		t=0,2979, df=6		t=5,548, df=6		t=0,8455, df=6		t=1,416, df=6		t=1,845, df=6		t=1,805, df=6		t=1,254, df=6
F, DFn, Dfd					34,67, 1, 6		4,897, 1, 6		66,60, 1, 12		4,032, 1, 6		18,96, 1, 6		0,08876, 1, 6		30,78, 1, 6		0,7148, 1, 6		2,005, 1, 6		3,404, 1, 6		3,259, 1, 6		1,573, 1, 6
How big is the difference?
Mean of column C					346.2		479.7		104.9		357.4		265		235.7		71.35		261.9		210		193.1		152.9		164.4
Mean of column A					100		296.2		15.74		208.9		99.79		214.6		8.835		205.9		105.8		80.37		66.42		95.49
Difference between means (C - A) ± SEM					246,2 ± 41,81		183,6 ± 82,96		89,16 ± 10,93		148,5 ± 73,96		165,2 ± 37,95		21,05 ± 70,66		62,51 ± 11,27		55,97 ± 66,20		104,2 ± 73,57		112,7 ± 61,07		86,44 ± 47,88		68,95 ± 54,98
95% confidence interval					143,9 to 348,5		-19,42 to 386,6		65,36 to 113,0		-32,46 to 329,5		72,37 to 258,1		-151,8 to 193,9		34,94 to 90,09		-106,0 to 218,0		-75,85 to 284,2		-36,75 to 262,1		-30,73 to 203,6		-65,58 to 203,5
Random effects					SD	Variance	SD	Variance	SD	Variance	SD	Variance	SD	Variance	SD	Variance	SD	Variance	SD	Variance	SD	Variance	SD	Variance	SD	Variance	SD	Variance
Variation within subcolumns					61.92	3835	46.54	2166	20.23	409.2	57.97	3361	40.05	1604	58.71	3447	13.07	170.9	52.05	2709	27.44	752.9	21.18	448.4	13.02	169.5	11.41	130.1
Variation among subcolumn means					39.73	1579	112.6	12682	0	0	96.23	9260	45.59	2079	90.89	8261	12.98	168.5	86.09	7411	102.2	10449	85.06	7235	67.09	4501	77.33	5980
Do the subcolumns differ (within each column)?
Chi-square, df					0,6272, 1		9,874, 1				5,733, 1		2,786, 1		5,091, 1		2,041, 1		5,700, 1		15,64, 1		16,73, 1		20,41, 1		24,59, 1
P value					0.4284		0.0017				0.0166		0.0951		0.0241		0.1531		0.017		<0,0001		<0,0001		<0,0001		<0,0001
P value summary					ns		**				*		ns		*		ns		*		****		****		****		****
Is there significant difference between subcolumns (P < 0.05)?					No		Yes		No		Yes		No		Yes		No		Yes		Yes		Yes		Yes		Yes
Data analyzed
Number of treatments (columns)					2		2		2		2		2		2		2		2		2		2		2		2
Number of subjects (subcolumns)					8		8		7		8		8		8		8		8		8		8		8		8
Total number of values					16		16		14		16		16		16		16		16		16		16		16		16

## Sheet: Figure 3D
Figure 3D
Raw data		human-adapted wt															de-adapted variant
Flupol ANP32 binding, relative to de-adapted wt binding to huANP32A
huANP32A		wt			E627K			M631L			E627K/M631L			no PB1			wt de-adap			E627K de-adap			M631L de-adap			E627K/M631L de-adap			no PB1 de-adap			no ANP32 de-adap
		technical replicate			technical replicate			technical replicate			technical replicate			technical replicate			technical replicate			technical replicate			technical replicate			technical replicate			technical replicate			technical replicate
		1	2	3	1	2	3	1	2	3	1	2	3	1	2	3	1	2	3	1	2	3	1	2	3	1	2	3	1	2	3	1	2	3
biological replicate	1	111.169	98.6946	90.1363	117.935	129.866	124.028	531.785	721.557	716.178	513.186	449.765	409.623	1.05691	1.17062	0.779487	141.719	145.771	97.2515	275.567	215.866	151.318	400.136	388.174	287.809	520.912	538.512	503.579	0.422318	1.98754	0.210849	0.837706	0.807885	1.30587
	2	74.9921	112.312	112.696	60.9376	78.8094	83.0104	177.114	245.275	252.751	116.642	144.113	163.246	3.99474	2.4169	1.84194	160.181	195.152	219.688	346.026	376.611	385.159	383.617	491.677	517.726	532.014	642.546	623.415	1.04817	1.73738	1.16096	0.315029	0.363136	0.352214
	3	91.7624	101.594	106.643	67.5866	86.7429	80.0666	351.411	369.788	443.672	234.794	257.206	200.862	0.305528	0.723414	1.28957	101.146	78.3473	91.758	164.494	139.153	200.92	270.527	212.545	176.235	399.102	274.572	319.303	0.227103	0.209531	0.211543	0.119142	0.113356	0.139491
	4	92.1451	99.7282	108.127	67.6378	83.5555	88.7529	498.205	504.333	496.492	230.036	277.238	242.977	0.0766429	0.0811643	0.0757974	160.251	137.264	142.354	266.098	281.719	284.643	599.371	575.54	517.423	469.905	344.012	571.094	0.748674	0.115387	0.391853	0.339103	0.326348	0.304072
	5	118.619	88.6404	92.7408	65.3227	36.0689	47.4869	466.451	241.093	339.196	303.112	292.498	267.577				361.58	207.377	276.883	272.623	194.848	381.454	470.897	544.317	658.29	688.891	739.588	884.428
	6	106.06	76.3493	117.591	34.5693	43.1157	56.5672	503.074	412.597	501.863	129.272	187.631	194.956				103.723	76.0144	115.247	101.119	105.864	106.85	281.411	324.73	344.031	419.237	300.784	395.198
	7	90.1267	90.6642	119.209	60.3763	61.5255	84.4548	870.584	729.51	834.57	338.28	539.65	532.921				68.8296	109.069	166.92	180.079	198.077	239.633	294.61	385.416	486.972	789.472	772.883	881.113
		wt			E627K			M631L			E627K/M631L			no PB1			wt de-adap			E627K de-adap			M631L de-adap			E627K/M631L de-adap			no PB1 de-adap			no ANP32 de-adap
		technical replicate			technical replicate			technical replicate			technical replicate			technical replicate			technical replicate			technical replicate			technical replicate			technical replicate			technical replicate			technical replicate
huANP32B		1	2	3	1	2	3	1	2	3	1	2	3	1	2	3	1	2	3	1	2	3	1	2	3	1	2	3	1	2	3	1	2	3
biological replicate	1	40.3122	41.4446	55.3173	39.8831	45.1075	48.1035	118.614	123.68	153.621	75.7994	103.071	88.0922	0.335033	0.237689	0.207941	57.1759	82.0341	77.2305	116.283	150.385	112.696	145.803	204.423	176.98	208.047	344.165	245.822	0.272297	0.412643	0.516614	0.302045	0.325166	0.165087
	2	60.8454	48.3098	56.1046	67.0736	63.0222	59.9889	264.394	230.749	307.036	160.93	170.988	170.943	0.241351	0.243393	0.945915	51.4486	57.3779	64.8253	106.006	113.526	134.99	128.834	170.032	149.115	225.251	307.212	297.504	0.171996	0.29196	0.238567	0.837706	0.807885	1.30587
	3	57.2881	58.3529	61.448	41.0905	43.3685	46.9203	113.422	129.412	116.978	67.0383	71.8118	77.2674	1.40174	1.28761	1.97117	102.859	116.677	121.673	234.113	243.9	248.146	271.621	287.551	284.778	383.463	381.268	347.794	0.672643	0.82396	2.58343	0.315029	0.363136	0.352214
	4	48.5391	43.1867	35.3512	37.5009	37.1991	40.2568	146.062	177.939	117.502	79.7682	88.4036	80.5527	0.385555	0.400118	0.737782	41.4464	44.3378	39.1155	106.25	76.868	93.7568	105.512	90.2912	159.48	230.937	136.766	169.749	0.282775	0.211543	0.135094	0.119142	0.113356	0.139491
	5	26.4002	42.2091	27.5721	25.2676	31.5465	31.4773	118.388	152.181	119.488	66.4247	87.5988	52.5821	0.0716804	0.0749887	0.0778927	77.1591	72.5591	75.2291	112.017	144.841	156.718	196.531	211.939	184.718	206.176	271.232	262.89	0.639058	0.097228	0.292971	0.339103	0.326348	0.304072
	6	71.179	59.8287	74.0506	52.3524	34.7208	40.3396	138.04	116.812	166.376	171.139	136.143	143.064				10.1398	7.3759	10.3324	154.68	135.265	143.794	357.439	199.929	208.283	424.102	332.246	473.757
	7	52.3457	39.2895	49.4567	42.2856	22.6995	41.7084	163.706	95.0553	141.438	88.9351	62.4773	92.5474				42.9838	47.957	59.1002	77.6495	61.6294	87.0648	136.051	109.579	160.329	225.856	130.526	221.499
		wt			E627K			M631L			E627K/M631L			no PB1			wt de-adap			E627K de-adap			M631L de-adap			E627K/M631L de-adap			no PB1 de-adap			no ANP32 de-adap
		technical replicate			technical replicate			technical replicate			technical replicate			technical replicate			technical replicate			technical replicate			technical replicate			technical replicate			technical replicate			technical replicate
chANP32A		1	2	3	1	2	3	1	2	3	1	2	3	1	2	3	1	2	3	1	2	3	1	2	3	1	2	3	1	2	3	1	2	3
biological replicate	1	742.689	781.937	697.152	1269.01	1299.33	959.681	1406.32	1642.27	1565.84	1879.96	1442.9	1310.81	1.37102	5.34059	2.06939	892.733	1133.99	1350.99	864.542	985.42	906.543	787.023	765.474	1456.5	863.253	821.948	1300.43	1.29888	1.22259	3.61791	0.837706	0.807885	1.30587
	2	665.877	669.142	690.212	599.246	630.01	638.993	682.591	663.588	664.928	564.812	558.621	566.695	13.1755	8.93593	12.1603	1151.48	1177.65	1107.03	1361.97	1199.04	1384.28	1378.96	1391.5	1311.22	1309.86	1341.17	1189.14	11.412	2.98093	2.12948	0.315029	0.363136	0.352214
	3	573.875	474.316	448.758	518.342	531.259	506.819	982.221	886.599	930.062	693.486	710.988	764.783	1.21333	1.49971	0.931556	455.765	534.16	490.815	644.765	659.865	524.404	788.849	785.009	577.776	727.086	866.965	600.268	0.28776	1.07842	0.623821	0.119142	0.113356	0.139491
	4	672.946	864.496	850.251	914.591	702.379	676.63	1397.53	1267.21	1145.26	1206.1	1302.15	1177.63	0.0939564	0.0844726	0.0778927	1188.53	1226.51	1347.37	1465.16	1610.01	1704.57	1584.43	1703.71	1835.62	1557.51	1595.2	1996.65	0.143398	0.149977	1.2633	0.339103	0.326348	0.304072
Statistical Analysis					huANP32A								huANP32B								chANP32A
Nested t test
					M631L		double		M631L		double		M631L		double		M631L		double		M631L		double		M631L		double
					vs,		vs,		vs,		vs,		vs,		vs,		vs,		vs,		vs,		vs,		vs,		vs,
					wt		E627K		wt		E627K		wt		E627K		wt		E627K		wt		E627K		wt		E627K
P value					0.0002		0.0012		0.0004		0.0014		0.0002		0.0026		0.0004		0.0028		0.0784		0.3978		0.5117		0.8206
P value summary					***		**		***		**		***		**		***		**		ns		ns		ns		ns
Significantly different (P < 0.05)?					Yes		Yes		Yes		Yes		Yes		Yes		Yes		Yes		No		No		No		No
One- or two-tailed P value?					Two-tailed		Two-tailed		Two-tailed		Two-tailed		Two-tailed		Two-tailed		Two-tailed		Two-tailed		Two-tailed		Two-tailed		Two-tailed		Two-tailed
t, df					t=5,196, df=12		t=4,235, df=12		t=4,788, df=12		t=4,126, df=12		t=5,182, df=12		t=3,790, df=12		t=4,869, df=12		t=3,753, df=12		t=2,119, df=6		t=0,9103, df=6		t=0,6974, df=6		t=0,2369, df=6
F, DFn, Dfd					27,00, 1, 12		17,94, 1, 12		22,93, 1, 12		17,02, 1, 12		26,85, 1, 12		14,37, 1, 12		23,71, 1, 12		14,08, 1, 12		4,491, 1, 6		0,8287, 1, 6		0,4863, 1, 6		0,05611, 1, 6
How big is the difference?
Mean of column C					486.1		286.9		410.1		552.9		152.9		101.7		187.6		277.4		1103		1015		1197		1181
Mean of column A					100		74.21		150.3		231.8		49.94		42.47		59.95		133.8		677.6		770.5		1005		1109
Difference between means (C - A) ± SEM					386,1 ± 74,30		212,7 ± 50,23		259,8 ± 54,25		321,1 ± 77,82		103,0 ± 19,87		59,22 ± 15,63		127,6 ± 26,21		143,6 ± 38,27		425,2 ± 200,7		244,4 ± 268,5		192,4 ± 275,9		71,58 ± 302,2
95% confidence interval					224,2 to 548,0		103,3 to 322,2		141,6 to 378,0		151,5 to 490,6		59,67 to 146,2		25,18 to 93,27		70,52 to 184,7		60,22 to 227,0		-65,78 to 916,2		-412,5 to 901,3		-482,7 to 867,6		-667,8 to 810,9
Random effects					SD	Variance	SD	Variance	SD	Variance	SD	Variance	SD	Variance	SD	Variance	SD	Variance	SD	Variance	SD	Variance	SD	Variance	SD	Variance	SD	Variance
Variation within subcolumns					52.33	2739	38.08	1450	55.29	3057	61.76	3815	19.56	382.7	10.19	103.8	28.98	840.1	38.41	1475	79.49	6319	135.7	18419	176.4	31106	153.2	23477
Variation among subcolumn means					135.7	18409	91.36	8347	96.34	9281	141.2	19924	35.41	1254	28.63	819.9	46.09	2125	68.07	4634	280	78426	371.5	138010	376.7	141893	418.1	174775
Do the subcolumns differ (within each column)?
Chi-square, df					41,49, 1		38,00, 1		24,92, 1		35,86, 1		26,35, 1		45,24, 1		21,66, 1		25,55, 1		31,20, 1		24,28, 1		18,08, 1		24,19, 1
P value					<0,0001		<0,0001		<0,0001		<0,0001		<0,0001		<0,0001		<0,0001		<0,0001		<0,0001		<0,0001		<0,0001		<0,0001
P value summary					****		****		****		****		****		****		****		****		****		****		****		****
Is there significant difference between subcolumns (P < 0.05)?					Yes		Yes		Yes		Yes		Yes		Yes		Yes		Yes		Yes		Yes		Yes		Yes
Data analyzed
Number of treatments (columns)					2		2		2		2		2		2		2		2		2		2		2		2
Number of subjects (subcolumns)					14		14		14		14		14		14		14		14		8		8		8		8
Total number of values					42		42		42		42		42		42		42		42		24		24		24		24

## Sheet: Figure 4B
Figure 4B
MDCK-II cells
Raw data
pfu/ml, log10 transformed
			wt												M631L												non-adapted 631M												non-adapted 631L
	biological replicate		1			2			3			4			1			2			3			4			1			2			3			4			1			2			3			4
	technical replicate		1	2	3	1	2	3	1	2	3	1	2	3	1	2	3	1	2	3	1	2	3	1	2	3	1	2	3	1	2	3	1	2	3	1	2	3	1	2	3	1	2	3	1	2	3	1	2
		hpi
		0
		8	3	2.69897		2	2.47712	2.47712		3.11394	2	2.30103	2	2	4.38021	4.27875		2.90309	3.07918	3.04139	2	2.47712	2	2.90309	2.69897	2.69897	2.47712			2.47712				2		2						2	2.77815	2.60206	2		2	2.47712	2.47712
		16	4.90309	4.69897		4.34242	4.47712	4.17609	4.36173	3.95424	3.25527	3.60206	4.60206	3.77815	5.8451	5.8451		5.53148	5.47712	5.8451	4.95424	4.95424	5.04139	4.60206	4.8451	4.90309	3.14613	3.20412		3.90309	3.47712	3.47712	4.60206	4.11394	3	3.51851	4.04139	3.57978	4.47712	4.60206	4.90309	4.47712	4.60206	4.74036	4.8451	4.69897	4.8451	4.47712	4.38021
		24	6.64345	6.77815		5.77815	6.07918	5.43136	5	4.95424	5.39794	5.11394	5.23045	5.41497	6.90309	7.27875		7.34242	7.17609	7.11394	6.23045	6.34242	6.51851	6.20412	6.23045	6.14613	5.20412	5.47712		5.30103	5.23045	5.20412	4.69897	4.90309	5.11394	4.69897	4.77815	5.04139	6.90309	6.47712	7.25527	6.8451	6.95424	6.60206	6.60206	6.69897	6.57978	6.34242	6.43136
Statistical Analysis
repeated Measures 2 way ANOVA with multiple comparisons
Number of families	6
Number of comparisons per family	6
Alpha	0.05
Tukey's multiple comparisons test	Mean diff,	95,00% CI of diff,	Below threshold?	Summary	Adjusted P Value
0
wt vs. M631L	0
wt vs. non-adapted 631M	0
wt vs. non-adapted 631L	0
M631L vs. non-adapted 631M	0
M631L vs. non-adapted 631L	0
non-adapted 631M vs. non-adapted 631L	0
8
wt vs. M631L	-4036	-11913 to 3840	No	ns	0.4376
wt vs. non-adapted 631M	290.9	-99,90 to 681,7	No	ns	0.1744
wt vs. non-adapted 631L	205.3	-196,7 to 607,3	No	ns	0.4717
M631L vs. non-adapted 631M	4327	-3547 to 12201	No	ns	0.3813
M631L vs. non-adapted 631L	4242	-3632 to 12116	No	ns	0.3973
non-adapted 631M vs. non-adapted 631L	-85.61	-275,8 to 104,5	No	ns	0.5922
16
wt vs. M631L	-267200	-524127 to -10273	Yes	*	0.0411
wt vs. non-adapted 631M	17427	-5502 to 40357	No	ns	0.1693
wt vs. non-adapted 631L	-24389	-50434 to 1656	No	ns	0.0715
M631L vs. non-adapted 631M	284627	27904 to 541350	Yes	*	0.0294
M631L vs. non-adapted 631L	242811	-14036 to 499657	No	ns	0.0652
non-adapted 631M vs. non-adapted 631L	-41817	-61319 to -22314	Yes	****	<0,0001
24
wt vs. M631L	-6857273	-14146162 to 431617	No	ns	0.0673
wt vs. non-adapted 631M	1090909	-775691 to 2957509	No	ns	0.3334
wt vs. non-adapted 631L	-4550455	-8623470 to -477439	Yes	*	0.0261
M631L vs. non-adapted 631M	7948182	740392 to 15155972	Yes	*	0.0303
M631L vs. non-adapted 631L	2306818	-5391460 to 10005097	No	ns	0.825
non-adapted 631M vs. non-adapted 631L	-5641364	-9501393 to -1781334	Yes	**	0.005
48
wt vs. M631L	15636364	-37827567 to 69100294	No	ns	0.8425
wt vs. non-adapted 631M	47454545	790120 to 94118971	Yes	*	0.0459
wt vs. non-adapted 631L	40507576	-6263079 to 87278231	No	ns	0.0973
M631L vs. non-adapted 631M	31818182	-3813484 to 67449847	No	ns	0.0857
M631L vs. non-adapted 631L	24871212	-10920181 to 60662605	No	ns	0.2206
non-adapted 631M vs. non-adapted 631L	-6946970	-21312199 to 7418260	No	ns	0.5439
72
wt vs. M631L	12818182	-4353118 to 29989482	No	ns	0.1893
wt vs. non-adapted 631M	26727273	10002146 to 43452399	Yes	**	0.0014
wt vs. non-adapted 631L	26606061	11848233 to 41363888	Yes	***	0.0009
M631L vs. non-adapted 631M	13909091	-690110 to 28508292	No	ns	0.0653
M631L vs. non-adapted 631L	13787879	1817252 to 25758506	Yes	*	0.0226
non-adapted 631M vs. non-adapted 631L	-121212	-11231525 to 10989101	No	ns	>0,9999
Test details	Mean 1	Mean 2	Mean diff,	SE of diff,	N1	N2	q	DF
0
wt vs. M631L	0	0	0	0	11	11
wt vs. non-adapted 631M	0	0	0	0	11	11
wt vs. non-adapted 631L	0	0	0	0	11	12
M631L vs. non-adapted 631M	0	0	0	0	11	11
M631L vs. non-adapted 631L	0	0	0	0	11	12
non-adapted 631M vs. non-adapted 631L	0	0	0	0	11	12
8
wt vs. M631L	363.6	4400	-4036	2577	11	11	2.215	10.05
wt vs. non-adapted 631M	363.6	72.73	290.9	131	11	11	3.141	11.61
wt vs. non-adapted 631L	363.6	158.3	205.3	138.3	11	12	2.1	13.98
M631L vs. non-adapted 631M	4400	72.73	4327	2574	11	11	2.378	10
M631L vs. non-adapted 631L	4400	158.3	4242	2574	11	12	2.33	10.01
non-adapted 631M vs. non-adapted 631L	72.73	158.3	-85.61	67.38	11	12	1.797	18.29
16
wt vs. M631L	25527	292727	-267200	84198	11	11	4.488	10.14
wt vs. non-adapted 631M	25527	8100	17427	7913	11	11	3.115	14.34
wt vs. non-adapted 631L	25527	49917	-24389	9305	11	12	3.707	19.99
M631L vs. non-adapted 631M	292727	8100	284627	83964	11	11	4.794	10.03
M631L vs. non-adapted 631L	292727	49917	242811	84107	11	12	4.083	10.1
non-adapted 631M vs. non-adapted 631L	8100	49917	-41817	6875	11	12	8.602	17.33
24
wt vs. M631L	1224545	8081818	-6857273	2433644	11	11	3.985	11.33
wt vs. non-adapted 631M	1224545	133636	1090909	610439	11	11	2.527	10.03
wt vs. non-adapted 631L	1224545	5775000	-4550455	1420204	11	12	4.531	15.66
M631L vs. non-adapted 631M	8081818	133636	7948182	2356064	11	11	4.771	10
M631L vs. non-adapted 631L	8081818	5775000	2306818	2682421	11	12	1.216	15.56
non-adapted 631M vs. non-adapted 631L	133636	5775000	-5641364	1282728	11	12	6.22	11.01
48
wt vs. M631L	68090909	52454545	15636364	18979807	11	11	1.165	18.64
wt vs. non-adapted 631M	68090909	20636364	47454545	15512885	11	11	4.326	11.03
wt vs. non-adapted 631L	68090909	27583333	40507576	15604877	11	12	3.671	11.28
M631L vs. non-adapted 631M	52454545	20636364	31818182	11969382	11	11	3.759	11.79
M631L vs. non-adapted 631L	52454545	27583333	24871212	12088371	11	12	2.91	12.22
non-adapted 631M vs. non-adapted 631L	20636364	27583333	-6946970	5152207	11	12	1.907	20.92
72
wt vs. M631L	37272727	24454545	12818182	6110281	11	11	2.967	19.12
wt vs. non-adapted 631M	37272727	10545455	26727273	5932123	11	11	6.372	18.46
wt vs. non-adapted 631L	37272727	10666667	26606061	4940314	11	12	7.616	11.53
M631L vs. non-adapted 631M	24454545	10545455	13909091	5213143	11	11	3.773	19.88
M631L vs. non-adapted 631L	24454545	10666667	13787879	4048886	11	12	4.816	12.35
non-adapted 631M vs. non-adapted 631L	10545455	10666667	-121212	3774656	11	12	0.04541	12.74
Calu-3 cells
Raw data
pfu/ml, log10 transformed			wt												M631L												non-adapted 631M												non-adapted 631L
	biological replicate		1			2			3			4			1			2			3			4			1			2			3			4			1			2			3			4
	technical replicate		1	2	3	1	2	3	1	2	3	1	2	3	1	2	3	1	2	3	1	2	3	1	2	3	1	2	3	1	2	3	1	2	3	1	2	3	1	2	3	1	2	3	1	2	3	1	2
		hpi	wt									M631L									av									av631L
		0	0	0	0	0	0	0	0	0	0	0	0	0	0	0	0	0	0	0	0	0	0	0	0	0	0	0	0	0	0	0	0	0	0	0	0	0
		8	100	100	0	0	0	0	0	0	0	0	0	0	200	0	0	100	0	0	0	0	0	100	0	0	0	0	0	0	0	100	100	0	100	0	100	0
		16	900	300	0	1100	1400	1200	2600	2000	2300	2700	3600	1900	3000	2900	3400	1700	4500	2500	700	800	200	1500	1000	1100	700	1500	1500	500	700	400	1100	1700	1000	900	600	300
		24	3000	4000	1400	21000	1600	10000	14000	3000	700	12000	10000	9000	17000	4000	11000	6000	3000	5000	1100	12000	2400	3000	2400	4000	3000	3200	4000	12000	1300	1600	2000	1200	8000	7000	2500	1100
		48	90000	15000	18000	130000	17000	20000	10000	11000	11000	160000	60000	110000	110000	120000	120000	20000	35000	50000	20000	40000	5000	50000	40000	19000	20000	23000	19000	10000	5000	20000	10000	16000	10000	10000	6000	6000
		72	110000	80000	60000	220000	13000	8000	20000	90000	6000	1000000	250000	390000	230000	160000	240000	70000	160000	50000	20000	60000	23000	31000	70000	30000	16000	13000	40000	7000	30000	30000	25000	35000	40000	15000	10000	13000
Statistical Analysis
repeated Measures 2 way ANOVA with multiple comparisons
Number of families	6
Number of comparisons per family	6
Alpha	0.05
Tukey's multiple comparisons test	Mean diff,	95,00% CI of diff,	Below threshold?	Summary	Adjusted P Value
0
wt vs. M631L	0
wt vs. av	0
wt vs. av631L	0
M631L vs. av	0
M631L vs. av631L	0
av vs. av631L	0
8
wt vs. M631L	-11.11	-92,31 to 70,08	No	ns	0.9774
wt vs. av	11.11	-42,04 to 64,26	No	ns	0.9295
wt vs. av631L	-22.22	-87,98 to 43,54	No	ns	0.768
M631L vs. av	22.22	-55,76 to 100,2	No	ns	0.8284
M631L vs. av631L	-11.11	-95,98 to 73,76	No	ns	0.9809
av vs. av631L	-33.33	-94,03 to 27,36	No	ns	0.409
16
wt vs. M631L	-1600	-2770 to -430,1	Yes	**	0.0061
wt vs. av	311.1	-660,6 to 1283	No	ns	0.7788
wt vs. av631L	511.1	-456,3 to 1478	No	ns	0.4285
M631L vs. av	1911	949,2 to 2873	Yes	***	0.0004
M631L vs. av631L	2111	1154 to 3069	Yes	***	0.0001
av vs. av631L	200	-395,7 to 795,7	No	ns	0.773
24
wt vs. M631L	-2033	-10133 to 6066	No	ns	0.8826
wt vs. av	2622	-5079 to 10323	No	ns	0.7401
wt vs. av631L	2444	-5460 to 10348	No	ns	0.7991
M631L vs. av	4656	-660,0 to 9971	No	ns	0.0958
M631L vs. av631L	4478	-1242 to 10198	No	ns	0.1543
av vs. av631L	-177.8	-5026 to 4670	No	ns	0.9996
48
wt vs. M631L	-51444	-112665 to 9776	No	ns	0.1163
wt vs. av	9556	-37254 to 56365	No	ns	0.9205
wt vs. av631L	25444	-20898 to 71786	No	ns	0.3603
M631L vs. av	61000	10152 to 111848	Yes	*	0.0194
M631L vs. av631L	76889	26433 to 127344	Yes	**	0.0052
av vs. av631L	15889	653,4 to 31124	Yes	*	0.0406
72
wt vs. M631L	-215889	-524128 to 92350	No	ns	0.1981
wt vs. av	33778	-40646 to 108202	No	ns	0.5244
wt vs. av631L	44667	-29349 to 118682	No	ns	0.2935
M631L vs. av	249667	-57275 to 556609	No	ns	0.1164
M631L vs. av631L	260556	-46346 to 567457	No	ns	0.099
av vs. av631L	10889	-11603 to 33381	No	ns	0.5098
Test details	Mean 1	Mean 2	Mean diff,	SE of diff,	N1	N2	q	DF
0
wt vs. M631L	0	0	0	0	9	9
wt vs. av	0	0	0	0	9	9
wt vs. av631L	0	0	0	0	9	9
M631L vs. av	0	0	0	0	9	9
M631L vs. av631L	0	0	0	0	9	9
av vs. av631L	0	0	0	0	9	9
8
wt vs. M631L	22.22	33.33	-11.11	27.78	9	9	0.5657	13.4
wt vs. av	22.22	11.11	11.11	18.43	9	9	0.8528	14.89
wt vs. av631L	22.22	44.44	-22.22	22.91	9	9	1.372	15.52
M631L vs. av	33.33	11.11	22.22	26.06	9	9	1.206	11.39
M631L vs. av631L	33.33	44.44	-11.11	29.4	9	9	0.5345	14.79
av vs. av631L	11.11	44.44	-33.33	20.79	9	9	2.268	13.52
16
wt vs. M631L	1311	2911	-1600	408.9	9	9	5.534	16
wt vs. av	1311	1000	311.1	327.2	9	9	1.345	11.98
wt vs. av631L	1311	800	511.1	324.7	9	9	2.226	11.72
M631L vs. av	2911	1000	1911	324.2	9	9	8.336	12.06
M631L vs. av631L	2911	800	2111	321.6	9	9	9.282	11.79
av vs. av631L	1000	800	200	208.2	9	9	1.359	15.98
24
wt vs. M631L	6522	8556	-2033	2777	9	9	1.035	13.64
wt vs. av	6522	3900	2622	2564	9	9	1.446	11.13
wt vs. av631L	6522	4078	2444	2681	9	9	1.289	12.6
M631L vs. av	8556	3900	4656	1834	9	9	3.589	14.35
M631L vs. av631L	8556	4078	4478	1996	9	9	3.173	15.73
av vs. av631L	3900	4078	-177.8	1686	9	9	0.1492	15.28
48
wt vs. M631L	35778	87222	-51444	21381	9	9	3.403	15.89
wt vs. av	35778	26222	9556	15206	9	9	0.8887	9.668
wt vs. av631L	35778	10333	25444	14554	9	9	2.472	8.204
M631L vs. av	87222	26222	61000	16433	9	9	5.25	9.411
M631L vs. av631L	87222	10333	76889	15832	9	9	6.868	8.172
av vs. av631L	26222	10333	15889	4972	9	9	4.52	9.907
72
wt vs. M631L	67444	283333	-215889	98568	9	9	3.097	8.924
wt vs. av	67444	33667	33778	23992	9	9	1.991	9.291
wt vs. av631L	67444	22778	44667	23409	9	9	2.698	8.469
M631L vs. av	283333	33667	249667	96055	9	9	3.676	8.075
M631L vs. av631L	283333	22778	260556	95911	9	9	3.842	8.027
av vs. av631L	33667	22778	10889	7672	9	9	2.007	13.11
[truncated: 1 more columns]

## Sheet: Figure 5B
Figure 5B
Raw data
polymerase activity relative to bovH5N1 wt with huANP32A
huANP32A		wt		E627K		L631M		E627K/L631M		no PB2		no ANP32
		technical replicate		technical replicate		technical replicate		technical replicate		technical replicate		technical replicate
		1	2	1	2	1	2	1	2	1	2	1	2
biological replicate	1	112.48	87.5204	1438.35	1437.27	8.42155	5.92132	267.018	256.671	3.91671	3.71377	2.20501	2.46766
	2	103.603	96.3975	1744.22	1686.29	6.96164	7.62161	322.581	380.587	1.7018	1.74248	2.41238	3.71766
	3	139.783	60.2173	2417.73	2436.74	16.4472	6.59947	564.208	393.156	1.54343	1.77796	3.71445	6.26802
	4	160.22	39.7804	1652.01	1832.2	10.3878	5.16474	233.276	476.92	4.08751	3.16835	3.52017	3.80898
	5	92.4547	107.545	586.141	940.903	3.71417	3.63374	115.938	144.083	2.65379	2.24422	2.45993	2.36802
	6	80.6054	119.395	500.401	483.886	14.8999	9.72589	196.535	171.39	0.130138	0.147114	0.30028	0.32803
bovANP32A
biological replicate	1	111.748	114.337	2155.68	2005.88	10.3448	9.67162	291.233	325.365	3.23455	3.24807	2.20501	2.46766
	2	49.6028	45.2781	1339.1	1382.67	4.08263	4.70806	236.28	213.234	1.74902	1.76105	2.41238	3.71766
	3	24.8309	65.6476	1615.32	1446.99	3.31355	4.0569	196.597	167.16	1.50021	1.59143	3.71445	6.26802
	4	41.5938	48.7564	340.295	391.988	5.8166	5.7139	133.855	131.675	0.152643	0.168703	3.52017	3.80898
	5											2.45993	2.36802
	6											0.30028	0.32803
chANP32A
biological replicate	1	580.287	542.918	833.458	907.5	50.8636	78.1836	212.915	238.457	7.24966	3.65001	2.20501	2.46766
	2	1771.52	1689	1970.28	2048.34	349.709	340.64	876.385	927.032	1.84392	1.73643	2.41238	3.71766
	3	2319.72	2061.6	2612.28	2879.61	370.399	319.258	974.121	830.964	1.74493	1.84644	3.71445	6.26802
	4	1258.88	1883.47	1171.65	1447.57	323.942	211.381	659.618	791.457	3.17448	3.22741	3.52017	3.80898
	5	598.39	592.518	993.567	762.658	26.2136	91.9602	228.227	199.262	2.29393	1.97736	2.45993	2.36802
	6											0.30028	0.32803
						huANP32A				bovANP32A				chANP32A
Statistical Analysis						L631M		E627K/L631M		L631M		E627K/L631M		L631M		E627K/L631M
Nested t test						vs,		vs,		vs,		vs,		vs,		vs,
						wt		E627K		wt		E627K		wt		E627K
P value						<0,0001		0.0015		0.015		0.0205		0.0001		0.0018
P value summary						****		**		*		*		***		**
Significantly different (P < 0.05)?						Yes		Yes		Yes		Yes		Yes		Yes
One- or two-tailed P value?						Two-tailed		Two-tailed		Two-tailed		Two-tailed		Two-tailed		Two-tailed
t, df						t=8,369, df=18		t=4,739, df=8		t=3,370, df=6		t=3,124, df=6		t=4,932, df=18		t=3,655, df=18
F, DFn, Dfd						70,04, 1, 18		22,46, 1, 8		11,36, 1, 6		9,756, 1, 6		24,33, 1, 18		13,36, 1, 18
How big is the difference?
Mean of column C						7.487		315.4		5.964		211.9		216.3		593.8
Mean of column A						100		1617		62.72		1335		1330		1563
Difference between means (C - A) ± SEM						-92,51 ± 11,05		-1302 ± 274,7		-56,76 ± 16,84		-1123 ± 359,5		-1114 ± 225,8		-968,8 ± 265,1
95% confidence interval						-115,7 to -69,29		-1935 to -668,3		-97,97 to -15,55		-2002 to -243,2		-1588 to -639,2		-1526 to -411,9
Random effects						SD	Variance	SD	Variance	SD	Variance	SD	Variance	SD	Variance	SD	Variance
Variation within subcolumns						24.72	610.9	112.9	12746	10.44	109	60.16	3620	504.9	254886	592.8	351384
Variation among subcolumn means						0	0	426.9	182265	22.64	512.7	506.6	256630	0	0	0	0
Do the subcolumns differ (within each column)?
Chi-square, df								20,03, 1		8,565, 1		27,96, 1
P value								<0,0001		0.0034		<0,0001
P value summary								****		**		****
Is there significant difference between subcolumns (P < 0.05)?						No		Yes		Yes		Yes		No		No
Data analyzed
Number of treatments (columns)						2		2		2		2		2		2
Number of subjects (subcolumns)						10		10		8		8		4		4
Total number of values						20		20		16		16		20		20

## Sheet: Figure 5C
Figure 5C
Raw data
Flupol ANP32 binding relative to bovH5N1 wt with huANP32A
huANP32A
			wt			E627K			L631M			E627K/L631M			no PB2			no ANP32
		technical replicate			technical replicate			technical replicate			technical replicate			technical replicate			technical replicate
		1	2	3	1	2	3	1	2	3	1	2	3	1	2	3	1	2	3
biological replicate	1	68.4	95.3	136.3	104.2	132.4	172.6	20.2	26.6	27.1	39.4	40.1	64.5	2.1	1.8	2.7	2.8	2.9	2.6
	2	80.9882	100.38	118.632	106.301	133.232	132.014	28.6003	34.296	37.8089	32.6008	37.4648	51.5438	0.0966813	0.140242	0.111094	0.0960089	0.138283	0.232655
	3	95.5521	93.503	110.945	193.589	214.017	180.724	47.2022	47.8604	56.7362	42.7769	62.6779	74.6092	0.0971928	0.0834259	0.0762309	0.154827	0.121537	0.114553
	4	105.269	78.2998	116.431	110.447	119.061	114.057	45.8528	28.6211	27.5666	43.8957	30.605	26.1464	0.0135236	0.0143543	0.0122479	0.0155212	0.0141911	0.0132467
	5	110.137	97.9666	91.8961	88.4957	85.7791	146.814	27.3672	23.9929	28.9765	39.5431	42.3869	37.8831				0.00248539	-0.014026	-0.00860006
bovANP32A
biological replicate	1	112.4	68.5	99	111.9	156.8	156.7	15.7	24.1	35.7	29.7	41.6	52.9	2	2.3	2.2	2.8	2.9	2.6
	2	94.1519	106.491	113.645	137.873	158.819	175.469	33.7687	32.0178	30.2296	40.5439	40.1969	39.7807	0.116649	0.193684	0.20187	0.0960089	0.138283	0.232655
	3	116.921	91.275	101.322	193.722	156.887	163.941	48.553	38.5365	28.0054	60.1256	45.7547	59.2321	0.0971928	0.0932882	0.044481	0.154827	0.121537	0.114553
	4	76.4706	75.6333	66.7452	119.349	119.396	72.9664	24.6983	19.534	16.5319	22.8609	32.365	18.4496	0.0125248	0.0135236	0.0277691	0.0636276	0.0915599	0.106028
chANP32A
biological replicate	1	287	301.6	341.1	578.1	1540.6	932	79.7	91.3	98.1	168.8	199.2	213.1	3.9	2.9	2.6	2.8	2.9	2.6
	2	559.617	638.144	691.767	593.646	621.776	661.971	352.134	369.95	426.789	255.544	351.365	321.489	0.335242	0.288056	0.213009	0.0960089	0.138283	0.232655
	3	651.096	463.964	605.941	682.664	774.118	699.429	461.797	572.523	360.833	513.07	519.385	523.043	0.270094	0.489447	0.777524	0.154827	0.121537	0.114553
	4	518.355	500.133	491.525	517.659	539.722	501.839	342.986	359.672	351.361	317.899	394.34	351.445	0.0155212	0.0141911	0.0132467	0.0636276	0.0915599	0.106028
Statistical Analysis						huANP32A				bovANP32A				chANP32A
						L631M		E627K/L631M		L631M		E627K/L631M		L631M		E627K/L631M
Nested t test						vs,		vs,		vs,		vs,		vs,		vs,
						wt		E627K		wt		E627K		wt		E627K
P value						<0,0001		0.0023		0.0002		0.0006		0.14		0.0247
P value summary						****		**		***		***		ns		*
Significantly different (P < 0.05)?						Yes		Yes		Yes		Yes		No		Yes
One- or two-tailed P value?						Two-tailed		Two-tailed		Two-tailed		Two-tailed		Two-tailed		Two-tailed
t, df						t=10,06, df=22		t=5,061, df=6		t=7,764, df=6		t=6,521, df=6		t=1,700, df=6		t=2,979, df=6
F, DFn, Dfd						101,2, 1, 22		25,61, 1, 6		60,28, 1, 6		42,53, 1, 6		2,891, 1, 6		8,871, 1, 6
How big is the difference?
Mean of column C						35.7		45.53		28.95		40.29		322.3		344.1
Mean of column A						100		142.7		93.55		143.7		504.2		720.3
Difference between means (C - A) ± SEM						-64,30 ± 6,392		-97,19 ± 19,21		-64,60 ± 8,320		-103,4 ± 15,85		-181,9 ± 107,0		-376,2 ± 126,3
95% confidence interval						-77,55 to -51,04		-144,2 to -50,20		-84,96 to -44,24		-142,1 to -64,58		-443,7 to 79,88		-685,3 to -67,15
Random effects						SD	Variance	SD	Variance	SD	Variance	SD	Variance	SD	Variance	SD	Variance
Variation within subcolumns						15.66	245.2	17.17	294.8	11.33	128.3	17.23	297	58.96	3476	175.1	30666
Variation among subcolumn means						0	0	25.29	639.4	9.782	95.69	20.09	403.5	147.4	21736	147.3	21690
Do the subcolumns differ (within each column)?
Chi-square, df								10,36, 1		3,433, 1		6,697, 1		21,94, 1		3,215, 1
P value								0.0013		0.0639		0.0097		<0,0001		0.073
P value summary								**		ns		**		****		ns
Is there significant difference between subcolumns (P < 0.05)?						No		Yes		No		Yes		Yes		No
Data analyzed
Number of treatments (columns)						2		2		2		2		2		2
Number of subjects (subcolumns)						8		8		8		8		8		8
Total number of values						24		24		24		24		24		24
